# Supplementary material for: Genetic Burden and APOE Methylation in a Korean Multi-Generational Alzheimer’s Disease Family: An Exploratory Multi-Omics Case Study
Source: J Pers Med. 2026 Jan 29;16(2):66. doi: 10.3390/jpm16020066 (PMC12941720; doi:10.3390/jpm16020066)
Supplement: Supplementary file 1 [file jpm-16-00066-s001.zip › Supplementary_Table_S1.xlsx]

## Sheet: GBS_vs_PRS_Comparison
Feature	GBS (This Study)	Traditional GWAS-Based PRS
Number of variants	320 SNPs	50,000 - 1,000,000+ SNPs
Variant selection	6 candidate genes (APOE, PICALM, CLU, CR1, BIN1, ABCA7)	Genome-wide
Weighting scheme	Unweighted (0, 1, 2 allele count)	Effect-size weighted (β or OR)
Source population	European + East Asian GWAS	Typically European GWAS
Intended use	Within-family relative comparison	Population-level risk prediction
Output interpretation	Relative burden (no absolute risk)	Disease probability or percentile rank
Validation requirement	Not applicable (family-specific)	Requires independent cohort validation
Population transferability	Not applicable (not for cross-population use)	Often problematic for non-European ancestries
Key advantage	Controls for shared family background	Captures genome-wide polygenic architecture
Key limitation	Missing ~50+ additional GWAS loci	Population-specific effect sizes may not transfer
APOE variants	9 SNPs including rs429358, rs7412	Typically includes APOE region
Korean Chip coverage	318/320 variants (99.4%) from array	Would require imputation for full coverage
Independent genotyping	rs429358, rs7412 (not on array)	Not typically required
